# Supplementary material for: Extremely High-Throughput Parallel Microfluidic Vortex-Actuated Cell Sorting
Source: Micromachines (Basel). 2021 Apr 2;12(4):389. doi: 10.3390/mi12040389 (PMC8066247; doi:10.3390/mi12040389)
Supplement: Supplementary file 1 [file micromachines-12-00389-s001.zip]

Archive with 1 entries (1 files):
- micromachines-1144031-supplementary.mp4
